# Supplementary material for: Identification and Validation of Marketing Weight-Related SNP Markers Using SLAF Sequencing in Male Yangzhou Geese
Source: Genes (Basel). 2021 Aug 3;12(8):1203. doi: 10.3390/genes12081203 (PMC8393582; doi:10.3390/genes12081203)
Supplement: Supplementary file 1 [file genes-12-01203-s001.zip › Supplementary/Supplementary.xlsx]

## Sheet: Sheet1
Table S1. Information about candidate SNPs and their primers for goslings marketing weight.
SNP ID*	SNP Type	Chr.	Pos.	Forward Primer	Reverse Primer	Tm (°C)	Size (bp)
Record_1102	C/T	KZ155846.1	6778745	5' CGTTTTATTTTTTTTCGTCTG/A 3'	5' GAAGGATTTGTGCGTTTGT 3'	52	499
Record_1096	C/G	KZ155846.1	6554773	5' CGCTCCTTTCTCCTTCCC 3'	5' TTCATCAGTGCCTCATCGG/C 3'	52	466
Record_1111	G/A	KZ155846.1	7205384	5' ATAGGTTAGTGTCTCATCGTC/T 3'	5' CAGCAGTCTTTATTGTCCC 3'	50	139
Record_6662	C/T	KZ155901.1	2670188	5' TAGCGACTTTCTGATTC/T 3'	5' TAGGTGGCTCCTGTTG 3'	44	505
Record_2314	G/C	KZ155852.1	9238662	5' GCGATTACTACCTGCTACATT 3'	5' CCTCGTGCTTCCTTGG/C 3'	52	472
Record_2315	G/A	KZ155852.1	9238683	5' AGGTGGCAGAAGGAAAGGG 3'	5' GCTCCGAGTAACTCTGCAACC/T 3'	58	714
Record_1009	T/C	KZ155846.1	3215955	5' CTCGTCTCCTCCAAACACTAT 3'	5' CTGAAAAGGATCTCTCGGAT/C 3'	53	782
Record_10878	A/G	KZ156012.1	1589402	5' AGGAAGGGTTAGATTCACAAGA 3'	5' CAAGCACAAGGATGGACA/G 3'	53	961
Record_10879	T/G	KZ156012.1	1589409	5' GCACAAGGATGCACACTGTACT/G 3'	5' TCGCCAGGCTGAGACCA 3'	52	179
Record_1056	G/C	KZ155846.1	4966566	5' GAGCCAGATCCATGATGTCC 3'	5' CCAGTTCTCTCCTCTTTGTGTG/C 3'	57	520
Record_10877	G/A	KZ156012.1	1589384	5' CCCCGAGGTGTTAGTTGAG 3'	5' GTAGCCTGAATGCCGCG/A 3'	54	373
Record_1799	T/C	KZ155849.1	3708316	5' TTTGTGCCCACTGCCTCT 3'	5' CCGTTAACTATTAGCCACTCATT/C 3'	50	203
Record_11619	A/C	KZ156062.1	111477	5' GCTCGCAGTCGCTCCA 3'	5' TTTGTGAAAAGTGATGTCTCCT/G 3'	56	450
Record_1800	A/G	KZ155849.1	3708559	5' TGCTGGGAATAGCTGTAGG 3'	5' AGGATTTGGCAACCGTT/C 3'	53	312
Record_6648	G/A	KZ155901.1	2278731	5' GAGCGCTTATTCTGTCGTTC/T 3'	5' TCATCCCATTGTTGGTCTGT 3'	50	591
Record_9649	C/T	KZ155965.1	1253339	5' ATCAACAAACCGTACCACTCA 3'	5' GGGACTGAGAGCACGCC/T 3'	55	64
Record_7086	G/T	KZ155908.1	2312525	5' GTATTTCTAAGGGTTCAGTGG/T 3'	5' TTTGGTCTGGGCTTGAG 3'	58	519
Record_12387	C/A	KZ156162.1	449261	5' CCTGGGAGGAAAGCGAG/T 3'	5' GGAAGCCCAAACCTGAATA 3'	55	224
Record_1115	T/C	KZ155846.1	7261356	5' ACTTGGACCGTCTTGGC 3'	5' GAACTCCATAATCTGAGCATAAA/G 3'	52	458
Record_9176	G/A	KZ155950.1	2553517	5' TCTGGAAGAATCCCAAGTCG/A 3'	5' GGAAGGCTATGTAAGGTTTGTCTA 3'	54	122
Record_7098	C/T	KZ155908.1	2482143	5' AGCGCTTGGTGCCTTG/A 3'	5' CTGAGTGGGAACAAACGAGA 3'	58	183
Record_7099	C/T	KZ155908.1	2482155	5' AGGTCCTCAGAGTTTGAATCG/A 3'	5' GAGTGGGAACAAACGAGAAC 3'	56	198
Record_7097	C/G	KZ155908.1	2481905	5' AGGTCCTCAGAGTTTGAAGCG 3'	5' AACCCCAGAGCCACAGATTC/G 3'	58	288
Record_8964	G/C	KZ155945.1	1664422	5' TATTAGAAATGGAACGCCG/C 3'	5' CCCGCAGGATGTAGCC 3'	52	201
Record_1057	A/G	KZ155846.1	4997778	5' GCTGAGGTCAAACATGATAGAT/C 3'	5' GCTGAACTCCAGGCAACA 3'	54	603
Record_7479	C/A	KZ155913.1	2909398	5' CAGGAGGGCGAGTCAGTT 3'	5' GGCAGCGGTAAGTGGTAG/T 3'	52	312
Record_396	T/C	KZ155843.1	11357652	5' CCCCTTTGGAGCTCGTCA/G 3'	5' TGGCACGCTAGTGGGAGAAT 3'	52	314
Record_1060	T/C	KZ155846.1	4997995	5' CGATGCTTGTTGATAAGTGAT/C 3'	5' GCACGGAGAACTAAGAGGT 3'	52	350
Record_1055	G/A	KZ155846.1	4929065	5' CAGTGCTTTGCGTTGC 3'	5' CCCGACAGACAGAAGACAG/A 3'	50	353
Record_11546	C/T	KZ156052.1	690770	5' CGGACTCCAGTGTTGAAC/T 3'	5' GGTTTGTAAGTAATCTGTGCC 3'	50	145
Record_3760	G/A	KZ155865.1	5320300	5' GGTGTCACGCTGTGGTCTT 3'	5' CCTCTCCCTCCACGAACC/T 3'	50	268
* Chr: the chromosome number of GOOSE genomic, Pos: the position of SNP on chromosome that provided by the company, and TM: Annealing Temperature (0C).

## Sheet: Sheet2
Table S2. Primer pairs of the candidate genes used for quantitative real-time PCR.
	Sequences (5′→3′)	Size (bp)	Tm (°C)
HMX1-F	5' ACTTTCGCCTGGTTTACAGTTTG 3'	185	60
HMX1-R	5' GGGTAGCAAAGGTGTCCG 3'
LOC106034756-F	5' CCTGCTCAGTGTTGTTGTATTTC 3'	74	57
LOC106034756-R	5' GTCAGAGTTACCATCCCTTCATT 3'
LRRFIP1-F	5' TGAAGGAGCAACTGAAGAAACAT 3'	199	59
LRRFIP1-R	5' AGTAAGGATTCCCGTTCATCAAT 3'
LOC106035299-F	5' TGATTACATCACACTCCCTCAAA 3'	185	56
LOC106035299-R	5' CGTTGTCTGACTCAATTCTCTCT 3'
PPP2R2C-F	5' GAATGGATCGGACAGCGTCA 3'	135	60
PPP2R2C-R	5' CGGGGCTTAAGGATAGCTCG 3'
LOC106034755-F	5' CCTTGCCCTTACCTTCTCTTTA 3'	173	58
LOC106034755-R	5' GCTTCTAGTTGGATTTGCTATGC 3'
UCHL1-F	5' CAAGAAGGACAGTGTCGGGT 3'	97	60
UCHL1-R	5' TACGCCCATCCAGCTCATAC 3'
LOC106034143-F	5' ACTTGCTCAGTCCATCAAACTTA 3'	171	58
LOC106034143-R	5' TCTTCTGCCATTTCTTCCTCTTT 3'
PDGFD-F	5' TTGTTACTCCCTTGTGTGTAG 3'	107	52
PDGFD-R	5' TTGTGACTGACTCCCAGTTG 3'
ELFN1-F	5' CGACATCTTAGACTACTGGAAGG 3'	83	54
ELFN1-R	5' AGTTAGTGTGTTAAGTCACGAGT 3'
GAPDH-F	5' GCTGATGCTCCCATGTTCGTGAT 3'	86	60
GAPDH-R	5' GTGGTGCAAGAGGCATTGCTGAC 3'
F: Forward primers; R: Reverse primers and TM: Annealing Temperature (0C).
